# Supplementary material for: Characterization of Soybean Protein Isolate-Food Polyphenol Interaction via Virtual Screening and Experimental Studies
Source: Foods. 2021 Nov 16;10(11):2813. doi: 10.3390/foods10112813 (PMC8625844; doi:10.3390/foods10112813)
Supplement: Supplementary file 1 [file foods-10-02813-s001.zip]

Archive with 1 entries (1 files):
- foods-1440129-supplementary.pdf
